# Supplementary material for: Towards nature-related risk disclosures in China
Source: Bioscience. 2026 Jun 18;76(7):591–600. doi: 10.1093/biosci/biag071 (PMC13377638; doi:10.1093/biosci/biag071)
Supplement: biag071_Supplemental_Files [file biag071_supplemental_files.zip]

Archive with 2 entries (2 files):
- Supp_Data.pdf
- Supp_Information.docx
